# Supplementary material for: Isolation, complete characterization and phylogeography of the first bacteriophage against Vibrio neocaledonicus, which encodes a pyruvate phosphate dikinase and represents a novel viral family
Source: Microb Genom. 2025 Apr 28;11(4):001403. doi: 10.1099/mgen.0.001403 (PMC12038007; doi:10.1099/mgen.0.001403)
Supplement: Uncited Supplementary Material 2. [file mgen-11-01403-s002.xlsx]

## Sheet: Table S1
Table S1. Genomic annotation of vB_VneS_J26.
ORF	Start	End	Strand	Start condon	E value	Accession	Putative function	Search method and database
1	248	691	+	ATG			Hypothetical protein	BLASTp-NR
2	688	870	+	ATG	1.4e-23	PF07131.15	DUF1382 family protein	HHpred-NCBI_Conserved_Domains_Database
3	863	1267	+	ATG			Hypothetical protein	BLASTp-NR
4	1264	1989	+	ATG			Hypothetical protein	BLASTp-NR
5	1976	2800	+	ATG	1e-113	UHD87266.1	Coil-containing protein [Vibrio phage D4]	PSI-BLAST
6	2803	3126	+	GTG			Hypothetical protein	BLASTp-NR
7	3261	3767	+	ATG			Hypothetical protein	BLASTp-NR
8	3830	4399	+	ATG	5.6e-12	PF04447.15	dATP/dGTP diphosphohydrolase MazZ domain-containing protein	Pfam-scan
9	4436	4678	+	ATG	5.1e-19	PF19800.3	DUF6283 family protein	Pfam-scan
10	4798	4992	+	ATG			Hypothetical protein	BLASTp-NR
11	5008	5391	+	ATG			Hypothetical protein	BLASTp-NR
12	5441	5782	+	ATG			Hypothetical protein	BLASTp-NR
13	5795	6163	+	ATG	3e-06	AUR95956.1	TMhelix-containing protein [Vibrio phage vB_VhaS_R21Y]	BLASTp-NR
14	6163	6672	+	ATG			Hypothetical protein	BLASTp-NR
15	6669	7085	+	ATG			Hypothetical protein	BLASTp-NR
16	7140	7505	+	ATG			Hypothetical protein	BLASTp-NR
17	7526	7909	+	ATG			Hypothetical protein	BLASTp-NR
18	7909	8280	+	ATG			Hypothetical protein	BLASTp-NR
19	8335	8703	+	ATG			Hypothetical protein	BLASTp-NR
20	8758	9093	+	ATG			Hypothetical protein	BLASTp-NR
21	9149	9610	+	ATG			Hypothetical protein	BLASTp-NR
22	9597	9953	+	ATG			Hypothetical protein	BLASTp-NR
23	10089	10289	+	ATG			Hypothetical protein	BLASTp-NR
24	10353	10691	+	ATG			Hypothetical protein	BLASTp-NR
25	10694	10999	+	ATG	2e-22	UHD87289.1	Coil-containing protein [Vibrio phage D4]	PSI-BLAST
26	11003	11239	+	ATG			Hypothetical protein	BLASTp-NR
27	11374	11571	+	ATG			Hypothetical protein	BLASTp-NR
28	11574	11717	+	ATG			Hypothetical protein	BLASTp-NR
29	11832	12032	+	ATG			Hypothetical protein	BLASTp-NR
30	12082	12351	+	ATG			Hypothetical protein	BLASTp-NR
31	12351	12620	+	ATG	2e-13	AUR95969.1	TMhelix containing protein [Vibrio phage 1.215.A._10N.222.54.F7]	BLASTp-NR
32	12617	14053	+	ATG			Hypothetical protein	BLASTp-NR
33	14146	15093	+	ATG			Hypothetical protein	BLASTp-NR
34	15195	15296	+	ATG			Hypothetical protein	BLASTp-NR
35	15344	15829	+	GTG			Hypothetical protein	BLASTp-NR
36	15945	18635	+	ATG			Hypothetical protein	BLASTp-NR
37	18645	18881	+	ATG			Hypothetical protein	BLASTp-NR
38	19010	19333	+	ATG			Hypothetical protein	BLASTp-NR
39	19302	19886	+	ATG	1e-100	UHD87302.1	Coil-containing protein [Vibrio phage D4]	BLASTp-NR
40	19961	20323	+	ATG			Hypothetical protein	BLASTp-NR
41	20373	20621	+	ATG			Hypothetical protein	BLASTp-NR
42	20623	21009	+	ATG	4.9e-10	Q38482	Uncharacterized protein gp9 [Escherichia phage Mu]	HHpred-UniProtKB
43	21006	21437	+	ATG			Hypothetical protein	BLASTp-NR
44	21508	21846	+	ATG			Hypothetical protein	BLASTp-NR
45	21859	22335	+	ATG			Hypothetical protein	BLASTp-NR
46	22360	23046	+	ATG			Hypothetical protein	BLASTp-NR
47	23056	23319	+	ATG			Hypothetical protein	BLASTp-NR
48	23456	23746	+	ATG			Hypothetical protein	BLASTp-NR
49	23756	24058	+	ATG			Hypothetical protein	BLASTp-NR
50	24070	24594	+	ATG			Hypothetical protein	BLASTp-NR
51	24594	24866	+	ATG			Hypothetical protein	BLASTp-NR
52	24936	25724	+	ATG	3e-92	QKE60692.1	Adenylosuccinate synthase [Vibrio phage vB_VhaS-VHB1]	BLASTp-NR
53	25717	27264	+	ATG			Hypothetical protein	BLASTp-NR
54	27335	27676	+	ATG			Hypothetical protein	BLASTp-NR
55	27808	28419	+	ATG	1.4e-23	PF14550.10	Putative phage serine protease XkdF	HHpred-NCBI_Conserved_Domains_Database
56	28422	29612	+	ATG	3e-167	WKV32818.1	K+-dependent Na+/Ca+ exchanger [Vibrio phage vB_VhaS_R21Y]	BLASTp-NR
57	29699	30649	+	ATG	0	AUR81128.1	Major capsid protein [Vibrio phage Ares1]	BLASTp-NR
58	30725	31015	+	ATG	6e-38	QCG76688.1	Coil-containing protein [Vibrio phage vB_VcaS_HC]	BLASTp-NR
59	31027	31665	+	ATG	8e-104	AUR95991.1	Head completion adaptor [Vibrio phage 1.215.A._10N.222.54.F7]	BLASTp-NR
60	31662	32126	+	ATG	9e-86	QCG76686.1	Neck protein [Vibrio phage vB_VcaS_HC]	BLASTp-NR
61	32123	32614	+	ATG	2e-88	AUR95993.1	Tail-completion protein [Vibrio phage 1.215.A._10N.222.54.F7]	BLASTp-NR
62	32668	33462	+	ATG	2e-145	AUR95994.1	Major tail protein [Vibrio phage 1.215.A._10N.222.54.F7]	BLASTp-NR
63	33552	33974	+	ATG	8e-44	YP_004957591.1	Tail protein [Vibrio phage SIO-2]	BLASTp-NR
64	34182	38321	+	ATG	0	AUR81106.1	Tail length tape measure protein [Vibrio phage Ares1]	BLASTp-NR
65	38318	38704	+	ATG	8e-06	KJU81505.1	Transmembrane protein [Candidatus Magnetobacterium bavaricum]	PSI-BLAST
66	38715	39704	+	ATG			Hypothetical protein	BLASTp-NR
67	39716	40594	+	ATG			Hypothetical protein	BLASTp-NR
68	40612	41910	+	ATG	7e-68	QWS69924.1	LamG domain-containing protein [Vibrio phage vB_VpS_PG28]	BLASTp-NR
69	41913	42437	+	ATG			Hypothetical protein	BLASTp-NR
70	42438	42740	+	ATG	2.7e-07	PF16467.9	DUF5048 family protein	HHpred-NCBI_Conserved_Domains_Database
71	42737	42964	+	ATG			Hypothetical protein	BLASTp-NR
72	42954	43388	+	ATG	3e-82	WKV32834.1	DUF5675 domain-containing protein [Vibrio phage vB_VhaS_R21Y]	BLASTp-NR
73	43391	43930	+	ATG	2e-94	UHD87209.1	TMhelix-containing protein [Vibrio phage D4]	BLASTp-NR
74	44054	45274	+	ATG	2.7e-23	PF00004.32	ATPase family associated with various cellular activities (AAA)	Pfam-scan
75	45764	47254	+	ATG	0	QCG76671.1	Winged helix-turn-helix DNA-binding domain protein [Vibrio phage vB_VcaS_HC]	BLASTp-NR
76	47254	47847	+	ATG	3.4e-16	6QEM_J	DNA replication protein DnaC [Escherichia coli ISC41]	HHpred-RCSB PDB
77	47832	49280	+	ATG	0	AUR81114.1	Replicative DNA helicase [Vibrio phage Ares1]	BLASTp-NR
78	49352	49936	+	ATG			Hypothetical protein	BLASTp-NR
79	49929	50915	+	ATG	0	WKV32841.1	DNA primase [Vibrio phage vB_VhaS_R21Y]	BLASTp-NR
80	50926	51852	+	ATG	4e-29	QXN72666.1	DNA binding domain protein [Rhodobacter phage RcZahn]	BLASTp-NR
81	51900	53327	+	ATG	0	AUR81116.1	Putative DNA helicase [Vibrio phage Ares1]	BLASTp-NR
82	53423	53878	+	ATG	4e-38	YP_004957572.1	Transcriptional regulator [Vibrio phage SIO-2]	BLASTp-NR
83	53883	54272	+	ATG			Hypothetical protein	BLASTp-NR
84	54285	55361	+	ATG	0	AUR81122.1	Recombination protein RecA [Vibrio phage Ares1]	BLASTp-NR
85	55342	55755	+	ATG	5e-62	CAH0448139.1	Holliday junction resolvase [Vibrio phage vB_VpaS_sm030]	BLASTp-NR
86	55745	56740	+	ATG	0	WKV32848.1	Rubredoxin-type fold protein [Vibrio phage vB_VhaS_R21Y]	BLASTp-NR
87	56741	57301	+	ATG	2e-125	UHD87223.1	Ribonuclease H-like domain protein [Vibrio phage D4]	BLASTp-NR
88	57403	58374	+	ATG	2e-34	QIG66701.1	Putative ribonuclease E/G family protein [Rhizobium phage RHph_TM16]	BLASTp-NR
89	58437	58727	+	ATG			Hypothetical protein	BLASTp-NR
90	58753	59496	+	ATG	4.9e-49	PF08889.15	WbqC-like protein family	HHpred-NCBI_Conserved_Domains_Database
91	59575	60306	+	ATG	3.4e-60	PF08889.15	WbqC-like protein family	HHpred-NCBI_Conserved_Domains_Database
92	60317	61126	+	ATG	4e-180	QCG76654.1	Coil-containing protein [Vibrio phage vB_VcaS_HC]	BLASTp-NR
93	61113	63089	+	ATG	0	QCG76653	Terminase large subunit [Vibrio phage vB_VcaS_HC]	BLASTp-NR
94	63101	63343	+	ATG			Hypothetical protein	BLASTp-NR
95	63444	63716	+	ATG			Hypothetical protein	BLASTp-NR
96	63755	64021	+	ATG			Hypothetical protein	BLASTp-NR
97	64011	64460	+	ATG	2.7e-42	QNJ59215	Coil-containing protein [Vibrio phage vB_ValS_PJ32]	BLASTp-NR
98	64494	66569	+	GTG	6.6e-167	K01006	Pyruvate phosphate dikinase	KEGG
99	66574	67056	+	ATG	3.6e-07	PF02599.20	sRNA-binding carbon storage regulator CsrA	HHpred-NCBI_Conserved_Domains_Database
100	67056	67604	+	ATG	4e-132	AUR81147.1	Putative protein-tyrosine phosphatase [Vibrio phage Ares1]	BLASTp-NR
101	67626	68639	+	ATG	7e-22	QZI85796.1	Putative membrane protein [Stenotrophomonas phage Summit]	BLASTp-NR
102	68650	69504	+	GTG	4e-69	AAL85292.1	Pyruvate decarboxylase [Vibrio phage 1]	BLASTp-NR
103	69504	71861	+	ATG	0	PF00476.23	DNA polymerase family A	Pfam-scan
104	71863	73728	+	ATG	0	AUR81111.1	Portal protein [Vibrio phage Ares1]	BLASTp-NR
105	73725	74807	+	ATG	1e-172	WKV32867.1	Putative head morphogenesis protein [Vibrio phage vB_VhaS_R21Y]	BLASTp-NR
106	74813	75463	+	ATG	6e-159	AUR81139.1	Adenine DNA methyltransferase [Vibrio phage Ares1]	BLASTp-NR
107	75648	76055	+	ATG	1e-65	AUR95933.1	TMhelix containing protein [Vibrio phage 1.215.A._10N.222.54.F7]	BLASTp-NR
108	76064	76519	+	ATG			Hypothetical protein	BLASTp-NR
109	76644	77012	+	ATG	3e-84	AUR81179.1	Putative DNA polymerase I [Vibrio phage Ares1]	BLASTp-NR
110	77014	77208	+	ATG			Hypothetical protein	BLASTp-NR
111	77183	77638	+	ATG			Hypothetical protein	BLASTp-NR
112	77601	77864	+	ATG			Hypothetical protein	BLASTp-NR
113	77866	78315	+	ATG			Hypothetical protein	BLASTp-NR
114	78318	78602	+	ATG			Hypothetical protein	BLASTp-NR
115	78608	78913	+	ATG			Hypothetical protein	BLASTp-NR
116	78998	79306	+	ATG			Hypothetical protein	BLASTp-NR
117	79357	80709	+	ATG			Hypothetical protein	BLASTp-NR
118	80736	80960	+	ATG	4e-29	UHD87256.1	SEC-C motif protein [Vibrio phage D4]	BLASTp-NR
119	81113	81409	+	ATG	9e-49	UHD87258.1	Putative zinc- or iron-chelating domain containing protein [Vibrio phage D4]	BLASTp-NR
120	81414	81923	+	ATG			Hypothetical protein	BLASTp-NR
121	81937	82110	+	ATG	3e-09	CAM0090795.1	Nicotinamide-nucleotide adenylyltransferase [Vibrio phage K566]	BLASTp-NR
122	82123	82254	+	GTG			Hypothetical protein	BLASTp-NR

## Sheet: Table S2
Table S2. PPDK annotation in UniProtKB for viruses.
Entry	Protein names	Gene Names	Organism
A0A125V7S9	Pyruvate phosphate dikinase (EC 2.7.9.1)	ppdK CDIF1296T_02529	Peptoclostridium phage phiCDIF1296T
A0A1B0Z0N4	Pyruvate phosphate dikinase (EC 2.7.9.1)		Vibrio phage vB_VhaS-a
A0A1J0MCY3	Pyruvate phosphate dikinase (EC 2.7.9.1)		Vibrio phage J14
A0A1J0MD29	Pyruvate phosphate dikinase (EC 2.7.9.1)		Vibrio phage J14
A0A2D2W2B1	Pyruvate phosphate dikinase	DLP05_137	Stenotrophomonas phage vB_SmaS_DLP_5
A0A2I7QIA2	Pyruvate phosphate dikinase (EC 2.7.9.1)	Ares1_0054	Vibrio phage Ares1
A0A2I7RQK7	PEP-utilizing enzyme	NVP1215A_006	Vibrio phage 1.215.A._10N.222.54.F7
A0A2I7RQW7	PEP-utilizing enzyme	NVP1215B_006	Vibrio phage 1.215.B._10N.222.54.F7
A0A3G5AAG3	Pyruvate phosphate dikinase PEP/pyruvate-binding protein	Hyperionvirus5_7	Hyperionvirus sp
A0A411BJN5	Pyruvate, phosphate dikinase	ValSw41_1	Vibrio phage ValSw4_1
A0A4D6T424	Pyruvate phosphate dikinase	vBVcaS_HC003	Vibrio phage vB_VcaS_HC
A0A6B9STT6	Pyruvate phosphate dikinase (EC 2.7.9.1)	ppdK VH22019_00025	Vibrio phage VH2_2019
A0A6G8R4M1	Pyruvate phosphate dikinase	DLP3_135	Stenotrophomonas phage vB_SmaS_DLP_3
A0A7D3V5N1	Pyruvate phosphate dikinase	vBVhaSVHB1_51	Vibrio phage vB_VhaS-VHB1
A0A7S5QV90	Pyruvate phosphate dikinase protein (EC 2.7.9.1)	EVB27_131	Rhizobium phage RHph_TM16
A0A7S5RJE9	Pyruvate phosphate dikinase protein (EC 2.7.9.1)	EVC30_138	Rhizobium phage RHph_Y1_11
A0A7S5T435	Pyruvate phosphate dikinase AMP/ATP-binding domain-containing protein	GR7B_00114	Vibrio phage vB_VcorM_GR7B
A0A884HX09	Pyruvate phosphate dikinase		Vibrio phage vB_VpaS_VP-RY-9
A0A8F2DCL7	Pyruvate phosphate dikinase		Vibrio phage vB_VpS_PG28
A0A976R4Z4	Pyruvate phosphate dikinase	VpasPP24_96	Vibrio phage Vpas_PP24
A0A9E9JWN5	Pyruvate phosphate dikinase		Vibrio phage LV6
A0A9J7CG18	Pyruvate phosphate dikinase	ppdK SM032_00106	Vibrio phage vB_VpaS_sm030
A0AA48Y2Y9	Pyruvate phosphate dikinase		Vibrio phage D4
A0AAE7SC86	Pyruvate phosphate dikinase	6 RCZAHN_6	Rhodobacter phage RcZahn
A0AAE7XVE2	Pyruvate phosphate dikinase	CPT_Summit_140	Stenotrophomonas phage Summit
A0AAE9C6R1	Pyruvate phosphate dikinase	S1R3X_000079	Vibrio phage vB_ValS_VA-RY-4
A0AAF0GL19	Pyruvate phosphate dikinase	ppdK 13VO501A_gene0086	Vibrio phage 13VO501A
G8CTD5	Pyruvate phosphate dikinase	VPEG_00065	Vibrio phage SIO-2
